# Supplementary material for: Early-Stage IM Treatment with the Host-Derived Immunostimulant CPDI-02 Increases Curative Protection of Healthy Outbred Mice Against Subcutaneous Infection with Community-Acquired Methicillin-Resistant Staphylococcus aureus USA300
Source: Pharmaceutics. 2024 Dec 21;16(12):1621. doi: 10.3390/pharmaceutics16121621 (PMC11677424; doi:10.3390/pharmaceutics16121621)
Supplement: Supplementary file 1 [file pharmaceutics-16-01621-s001.zip]

Archive with 1 entries (1 files):
- pharmaceutics-3331170-supplementary.pdf
